# Supplementary material for: scHNTL: single-cell RNA-seq data clustering augmented by high-order neighbors and triplet loss
Source: Bioinformatics. 2025 Jan 29;41(2):btaf044. doi: 10.1093/bioinformatics/btaf044 (PMC11878765; doi:10.1093/bioinformatics/btaf044)
Supplement: btaf044_Supplementary_Data [file btaf044_supplementary_data.zip]

Archive with 1 entries (1 files):
- 0531e_supplementary materials.pdf
